# Supplementary material for: The Artificial-Feeding System with a Lactic Acid Bacteria-Fermented Diet, Compared with Parent Feeding, Is Associated with Tract-Wide Microbiota Shifts and Coordinated Developmental Indices in Squabs
Source: Animals (Basel). 2026 Jul 10;16(14):2145. doi: 10.3390/ani16142145 (PMC13405684; doi:10.3390/ani16142145)
Supplement: Supplementary file 1 [file animals-16-02145-s001.zip]

Archive with 1 entries (1 files):
- animals-4402566-supplementary.pdf
